# Supplementary material for: Single-molecule visualization of twin-supercoiled domains generated during transcription
Source: Nucleic Acids Res. 2023 Dec 12;52(4):1677–87. doi: 10.1093/nar/gkad1181 (PMC10899792; doi:10.1093/nar/gkad1181)
Supplement: gkad1181_supplemental_files [file gkad1181_supplemental_files.zip]

Archive with 6 entries (6 files):
- SUPPLEMENTARY DATA R1_clean.pdf
- Video V1.mp4
- Video V2.mp4
- Video V3.mp4
- Video V4.mp4
- Video V5.mp4
